# Supplementary material for: Molecular Dynamics Simulation Study of the Interaction between Human Angiotensin Converting Enzyme 2 and Spike Protein Receptor Binding Domain of the SARS-CoV-2 B.1.617 Variant
Source: Biomolecules. 2021 Aug 20;11(8):1244. doi: 10.3390/biom11081244 (PMC8391770; doi:10.3390/biom11081244)
Supplement: Supplementary file 1 [file biomolecules-11-01244-s001.zip]

Archive with 1 entries (1 files):
- biomolecules-1324610-supplementary.pdf
